# Supplementary material for: Ehrlichia SLiM Ligand Mimetic Activates Notch Signaling in Human Monocytes
Source: mBio. 2022 Mar 31;13(2):e00076-22. doi: 10.1128/mbio.00076-22 (PMC9040721; doi:10.1128/mbio.00076-22)
Supplement: TABLE S1 [file mbio.00076-22-st001.xlsx]

## Sheet: Sheet1
Table S1A					Table S1B
Symbol	Fold Up- or Down-Regulation (1 ng/ml)	Fold Up- or Down-Regulation (10 ng/ml)	Fold Up- or Down-Regulation (100 ng/ml)		Symbol	Fold Up- or Down-Regulation (1ng/ml)	Fold Up- or Down-Regulation (10ng/ml)	Fold Up- or Down-Regulation (100ng/ml)
ADAM10	-5.24	10.8	18795.3		ADAM10	-62.99	13.49	5145.96
ADAM17	-5.22	9.84	15527.4		ADAM17	-64.01	14.29	4330.4
AES	-2.26	761.37	1.77442e+07		AES	-11.32	796.84	50151.6
AXIN1	-2.35	584.87	9.24349e+06		AXIN1	-10.9	33.38	26632.9
CBL	4.44	70.52	2259.89		CBL	-7.5	93.74	1186.1
CCND1	4.23	69.23	1811.92		CCND1	-8.34	93.64	1222.11
CCNE1	1.5	10.19	373.62		CCNE1	-14.26	22.12	423.87
CD44	1.22	9.77	289.4		CD44	-16.14	20.74	403.94
CDKN1A	-25.94	-2.69	1569.38		CDKN1A	-29.84	2.05	955.01
CFLAR	-42.34	-1.67	1258.74		CFLAR	-24.86	1.34	775.9
CHUK	-1.85	15.89	9780.16		CHUK	-4.4	28.12	212.35
CTNNB1	-1.73	15.3	8318.63		CTNNB1	-3.79	23.3	169.43
DLL1	-4.45	11.16	17155.5		DLL1	-55.82	15.53	5066.27
DLL3	-5.2	10.14	13489.2		DLL3	-67.45	12.75	4386.8
DLL4	-2.04	436.97	4.75958e+06		DLL4	-9.16	407.22	5247.87
DTX1	-2.28	538.76	5.97641e+06		DTX1	-10.55	477.81	18759.2
EP300	4.35	73.16	2115.2		EP300	-7.21	102.63	1180.69
ERBB2	4.67	74.69	1655.05		ERBB2	-7.66	93.26	1169.59
FIGF	1.34	9.82	297.41		FIGF	-15.67	20.38	370.13
FOS	1.57	11.32	274.14		FOS	-12.88	21.22	346.8
FOSL1	-44.76	-2.52	1343.81		FOSL1	-28.27	1.53	829.48
FZD2	-21.28	-2.77	1058.9		FZD2	-25.22	1.27	742.01
FZD3	-1.42	17.8	7414.3		FZD3	-4.08	23.7	177.09
FZD4	-1.63	18.4	7858.77		FZD4	-3.96	22.17	194.45
FZD7	2.37	30.26	695.01		FZD7	-24.58	42.3	547.95
GLI1	2.43	36.43	552.66		GLI1	-19.53	39.78	620.7
GSK3B	93.94	1265.58	4309.76		GSK3B	3.89	1627.24	11.44
HDAC1	32.38	609.4	4265.23		HDAC1	-1.1	822.35	12.79
HES1	-2.52	86.35	125700		HES1	-5.04	25.77	3618.7
HES5	1.01	43.98	155836		HES5	-3.9	220.74	4419.64
HEY1	3.22	108.88	12808		HEY1	3.01	145.4	92.49
HEY2	7.87	205.31	15425.4		HEY2	4.39	193.21	146.43
HEYL	-1.95	2.47	258.91		HEYL	-32.91	5.73	340.69
HOXB4	-2.04	2.53	227.7		HOXB4	-29.49	4.33	306.41
HR	21.54	30.44	20.75		HR	-13.12	86.62	64.58
ID1	12.24	24.54	14.37		ID1	-39.92	62.75	39.66
IFNG	1.79	30.81	651.91		IFNG	-25.54	36.92	615.18
IL17B	2.41	33.58	693.47		IL17B	-22.6	53.03	616.93
IL2RA	82.14	1479.42	3990.42		IL2RA	3.92	1683.42	25.12
JAG1	14.99	654.18	4258.14		JAG1	1.69	723.27	11.3
JAG2	-1.14	90.37	179286		JAG2	-2.05	46.73	4481.5
KRT1	-1.33	66.7	148380		KRT1	-4.04	103.61	4634.66
LFNG	-2.74	69.88	14457.8		LFNG	-6.51	40.87	93.67
LMO2	7.23	176.02	12533		LMO2	6.37	171.76	99.07
LOR	-2.2	2.59	221.37		LOR	-35.84	4.16	296.2
LRP5	-2.51	2.41	194.62		LRP5	-38.31	4.06	325.06
MAML1	13.87	32.92	22.62		MAML1	-83.1	50.46	48.59
MAML2	35.54	34.17	10.68		MAML2	-13.75	92.38	42.78
MFNG	8.31	3.15	8.12		MFNG	-54.09	12.16	244
MMP7	6.61	9.6	-1.6		MMP7	-30.69	12.45	222.52
NCOR2	4.54	171.28	32775.4		NCOR2	-11.54	354.31	4079.32
NCSTN	2.77	171.77	14891		NCSTN	-33.59	332.08	7564.54
NEURL1	-1.33	201.57	202795		NEURL1	-167.98	170.05	60342.9
NFKB1	-1.33	47.7	29898.6		NFKB1	-140.04	71.13	8679.35
NFKB2	-51.03	1.57	22688.2		NFKB2	-249.12	-1.21	55186.1
NOTCH1	-30.08	4.36	18030.2		NOTCH1	-230.64	2.15	71210.7
NOTCH2	1	-2.43	-3.59		NOTCH2	-41.2	-1.16	9.84
NOTCH2NL	24.72	2.28	-2.52		NOTCH2NL	2.14	3.05	12.05
NOTCH3	14.34	112.67	218.31		NOTCH3	-1.93	223.35	7.8
NOTCH4	2.54	40.51	174.47		NOTCH4	-17.57	88.49	2.71
NR4A2	6.45	5.13	3.06		NR4A2	-136.29	4.26	199.78
NUMB	6.91	2.52	2.5		NUMB	-73.74	22.49	186.65
PAX5	4.46	1622.97	21152		PAX5	-10.99	349.38	4745.94
POFUT1	4.27	82.42	4754.48		POFUT1	-12.84	177.47	1037.37
PPARG	-1.37	46.65	162607		PPARG	-140.89	192.04	124761
PSEN1	-1.49	64.59	16191.9		PSEN1	-158.86	52.4	2513.53
PSEN2	-29.22	26.79	7155.42		PSEN2	-204.6	2.14	23746.2
PSENEN	-68.96	1.82	8175.69		PSENEN	-175.41	2.04	25153.3
PTCRA	-2.6	-1.94	-18.24		PTCRA	-13.78	1.37	10.84
RBPJL	3.8	-1.13	-1.51		RBPJL	-4.94	1.43	8.41
RFNG	13.9	13.14	203.84		RFNG	-6.83	150.54	2.54
RUNX1	44.38	185.53	108.45		RUNX1	-1.14	325.26	7.33
SEL1L	-1.12	6.25	-12.86		SEL1L	1.68	-4.14	-1.98
SH2D1A	-1.48	-7.67	-15.83		SH2D1A	-2.17	-8.36	-1.7
SHH	-9.69	1.13	148.76		SHH	2.16	1.52	2.27
SMO	-4.28	1.29	137.15		SMO	3.23	1.74	2.64
SNW1	25.69	-6.57	-51.05		SNW1	-3.39	7.44	1.66
STAT6	7.68	1.35	-7.21		STAT6	-27.08	6.02	1.65
STIL	22.31	10.03	135.04		STIL	-12.8	157.74	51.89
SUFU	21.46	126.99	107.78		SUFU	-12.74	157.74	46.7
TLE1	57.96	27.83	-1.05		TLE1	-3.72	23.98	6.77
WISP1	60.58	27.66	-1.2		WISP1	-3.21	24.77	7.04
WNT11	397.11	60518.2	82891.6		WNT11	-1.28	87724.6	954.21
ZIC2	1277.02	38367.8	31043.6		ZIC2	2.21	56529.8	109.89
